# Supplementary material for: Multi-cohort analysis of host immune response identifies conserved protective and detrimental modules associated with severity across viruses
Source: Immunity. 2021 Apr 13;54(4):753–768.e5. doi: 10.1016/j.immuni.2021.03.002 (PMC7988739; doi:10.1016/j.immuni.2021.03.002)
Supplement: Table S1. Overview of datasets and analysis, related to Figure 1 [file mmc2.xlsx]

## Sheet: S1_datasetSummary
TableS1: Overview of datasets and analysis
Dataset	# of Viral	# of Healthy	Viruses	Analysis						Severity Scaled Score	RNA-Seq or Microarray	Cross sectional or longitudinal	Country	Description	Sample Type	Age group (range)	Year(s) enrolled	Platform manufacturer	platform id	Author (PMID)	Year (of public availability)
				COCONUT Severity	trajectory mapping	viral reads	UMAP projection	immuno States	SoM validation
E-MTAB-5195	60	4	RSV					M vs H, S vs H, S vs M		0,3,4,5	Microarray	Longitudinal	Netherlands	respiratory syncytial virus infected infants	WB	Child (0-2 years)	Unknown	Affymetrix	A-AFFY-44	Jong et al. (27833115)	2016
GSE101702	107	52	Influenza					M vs H, S vs H, S vs M		0,3,5	Microarray	Cross-sectional	Australia, Canada, Germany	influenza patients with varying severity of infection	WB	Adult (17-90 years)	2009-2016	Agilent	GPL21185	Tang et al. (31366921), Zerbib et al. (32066441)	2017
GSE103842	62	12	RSV					S vs H		0,4	Microarray	Cross-sectional	USA	RSV infected infants	WB	Child (0-2 years)	2004-2011	Illumina	GPL10558	Rodriguez-Fernandez et al. (29045741)	2017
GSE111368	228	130	Influenza					M vs H, S vs H, S vs M		0,3,4,5	Microarray	Longitudinal	UK	patients with severe influenza with or without bacterial co-infection	WB	Adult (18-71 years)	2009-2011	Illumina	GPL10558	Dunning et al. (29777224)	2018
GSE117827	18	6	Rhinovirus, RSV, Enterovirus, Coxsackievirus					M vs H		0,1,3	Microarray	Cross-sectional	USA	children with acute viral infection	WB	Child (0-11 years)	2016-2017	Affymetrix	GPL23126	Yu et al. (30339221)	2018
GSE17156 (Influenza Cohort)	17	17	Influenza					M vs H		0,1,2	Microarray	Longitudinal	USA, UK	Influenza challenge study	WB	Adult (>18 years)	Unknown	Affymetrix	GPL571	Zaas et al. (19664979)	2009
GSE17156 (Rhinovirus Cohort)	20	19	Rhinovirus					M vs H		0,1,2	Microarray	Longitudinal	USA, UK	Rhinovirus challenge study	WB	Adult (>18 years)	Unknown	Affymetrix	GPL571	Zaas et al. (19664979)	2009
GSE17156 (RSV Cohort)	20	20	RSV					M vs H		0,1,2	Microarray	Longitudinal	USA, UK	RSV challenge study	WB	Adult (>18 years)	Unknown	Affymetrix	GPL571	Zaas et al. (19664979)	2009
GSE20346	19	18	Influenza					S vs H		0,5	Microarray	Longitudinal	Australia	adults with CAP	WB	Adult (21-75 years)	2009	Illumina	GPL6947	Parnell et al. (21408152)	2010
GSE21802	36	4	Influenza					S vs H		0,4,5,6	Microarray	Cross-sectional	Spain	patients attending to the participants ICUs with primary viral pneumonia during the acute phase of influenza virus illness with acute respiratory distress and unequivocal alveolar opacification involving two or more lobes with negative respiratory and blood bacterial cultures at admission	WB	Adult (18-65 years)	2009	Illumina	GPL6102	Bermejo-Martin et al. (20840779)	2010
GSE25504	3	6	Rhinovirus, CMV					M vs H		0,3,4	Microarray	Cross-sectional	UK	Septic neonates	WB	Child (0-1 year)	Unknown	Affymetrix	GPL13667	Smith et al. (25120092), Dickinson et al. (26484146)	2010
GSE27131	14	7	Influenza					S vs H		0,5,6	Microarray	Longitudinal	Norway	patients with documented influenza, bilateral chest infiltrates, and in need of ventilation support, without significant co-morbidity	Leukocytes	Adult (25-59 years)	2009	Affymetrix	GPL6244	Berdal et al. (21781987)	2011
GSE38900	202	39	RSV, Rhinovirus, Influenza					M vs H, S vs H, S vs M		0,1,3,4	Microarray	Cross-sectional/Longitudinal	USA, Finland	Children with acute LRTI	WB	Child (0-2 years)	2006-2011	Illumina	GPL10558, GPL6884	Mejias et al. (24265599)	2012
GSE40012	39	36	Influenza					S vs H		0,5	Microarray	Longitudinal	Australia, Hong Kong	adults with CAP	WB	Adult (22-75 years)	2009	Illumina	GPL6947	Parnell et al. (22898401)	2012
GSE4607	7	15	Influenza, Rotavirus, Varicella					S vs H		0,5,6	Microarray	Cross-sectional	USA	Septic children in PICU	WB	Child (0-10 years)	Unknown	Affymetrix	GPL570	Wong et al. (17374846), Cvijanovich et al. (18460642), Wong et al. (23107287), Wong et al. (18511707)	2006
GSE6269	36	6	Influenza					S vs H, S vs M		0,3,4	Microarray	Cross-sectional	USA	sepsis patients with influenza or bacterial infection	PBMC	Child (0-18 years)	Unknown	Affymetrix, Illumina	GPL96, GPL570, GPL2507	Ramilo et al. (17105821)	2006
GSE66099	11	47	Influenza, HSV, Adenovirus, BKV, CMV, HMPV, Parainfluenza					S vs H		0,4,5,6	Microarray	Cross-sectional	USA	Septic children in PICU	WB	Child (0-10 years)	Unknown	Affymetrix	GPL570	Sweeney et al. (25972003), Alder et al. (27635771)	2015
GSE67059	114	37	Rhinovirus					M vs H		0,1,2,3	Microarray	Cross-sectional	USA, Finland, Spain	Asymptomatic and symptomatic rhinovirus in children	WB	Child (0-2 years)	2007-2011, 2013-2015	Illumina	GPL10558, GPL6947	Heinonen et al. (26571305)	2015
GSE68004	19	37	Adenovirus					M vs H		0,3	Microarray	Cross-sectional	USA	Kawasaki disease compared to other febrile patients	WB	Child (0-16 years)	2007-2013	Illumina	GPL10558	Jaggi et al. (29813106)	2015
GSE68310	620	128	Influenza, Rhinovirus, Influenza/Rhinovirus, Rhinovirus/Coronavirus, Rhinovirus/RSV, Influenza/Coronavirus, Coronavirus, RSV, Rhinovirus/Enterovirus, Influenza/RSV, Enterovirus					M vs H		0,1,2	Microarray	Longitudinal	USA	influenza and other acute respiratory viral infections	WB	Adult (18-49)	2009-2011	Illumina	GPL10558	Zhai et al. (26070066)	2015
GSE77087	81	23	RSV					M vs H, S vs H, S vs M		0,2,4	Microarray	Cross-sectional	USA	outpatient and inpatient RSV samples	WB	Child (0-2 years)	2010-2014	Illumina	GPL10558	de Steenhuijsen Piters et al. (27135599)	2016
GSE73072 (DEE4 - H1N1 Cohort)	365	19	Influenza					M vs H		0,1,2	Microarray	Longitudinal	USA	Duke viral challenge study	WB	Adult (18-41 years)	Unknown	Affymetrix	GPL14604	Liu et al. (26801061)	2015
GSE73072 (DEE2 - H3N2 Cohort)	338	17	Influenza					M vs H		0,1,2	Microarray	Longitudinal	USA	Duke viral challenge study	WB	Adult (18-41 years)	Unknown	Affymetrix	GPL14604	Liu et al. (26801061)	2015
GSE73072 (DUKE - HRV Cohort)	445	26	Rhinovirus					M vs H		0,1,2	Microarray	Longitudinal	USA	Duke viral challenge study	WB	Adult (18-41 years)	Unknown	Affymetrix	GPL14604	Liu et al. (26801061)	2015
GSE73072 (DEE1 - RSV Cohort)	399	20	RSV					M vs H		0,1,2	Microarray	Longitudinal	USA	Duke viral challenge study	WB	Adult (18-41 years)	Unknown	Affymetrix	GPL14604	Liu et al. (26801061)	2015
GSE73072 (DEE3 - H1N1 Cohort)	455	22	Influenza					M vs H		0,1,2	Microarray	Longitudinal	USA	Duke viral challenge study	WB	Adult (18-41 years)	Unknown	Affymetrix	GPL14604	Liu et al. (26801061)	2015
GSE73072 (DEE5 - H3N2 Cohort)	461	21	Influenza					M vs H		0,1,2	Microarray	Longitudinal	USA	Duke viral challenge study	WB	Adult (18-41 years)	Unknown	Affymetrix	GPL14604	Liu et al. (26801061)	2015
GSE73072 (UVA - HRV Cohort)	274	20	Rhinovirus					M vs H		0,1,2	Microarray	Longitudinal	USA	Duke viral challenge study	WB	Adult (18-41 years)	Unknown	Affymetrix	GPL14604	Liu et al. (26801061)	2015
SARS-CoV-2	62	24	SARS-CoV-2					M vs H, S vs H, S vs M		0,3,5,6	RNA-Seq	Cross-sectional	Greece	adult patients with community-acquired pneumonia and sepsis by SARS-CoV-2	WB	Adult (>18 years)	2020	Illumina	GPL24676	N/A	2020
GSE61821	402	0	Influenza, Other Viral					S vs M		2,3,5	Microarray	Longitudinal	Singapore, Thailand, Indonesia, Vietnam	influenza infected patients with different clinical outcomes	WB	Child/Adult (5-73 years)	2008-2010	Illumina	GPL10558	Hoang et al. (25365328)	2014
GSE61754	64	22	Influenza					M vs H		0,1,2	Microarray	Longitudinal	UK	influenza challenge study	WB	Adult (18-45 years)	2005	Illumina	GPL10558	Davenport et al. (25345603)	2014
PRJNA507472	39	20	Chikungunya					M vs H		0,2	RNA-Seq	Cross-sectional	Brazil	adult subjects reporting arbovirus-like symptoms	WB	Adult (>18 years)	2016	Illumina	GPL18460	Soares-Schanoski et al. (31211814)	2018
PRJNA352396	174	0	Ebola							1,5,6	RNA-Seq	Longitudinal	Guinea	infected and convalescent Ebola virus patients	WB	Unknown	2013-2016	Illumina	GPL16791	Carroll et al. (28861524)	2016
PRJNA390289 (GSE99992)	86	0	Chikungunya							1,3	RNA-Seq	Longitudinal	Nicaragua	pediatric cases of natural Chikungunya infection	WB	Child (0-14 years)	2014-2015	Illumina	GPL20301	Michlmayr et al. (30150281)	2017
