# Supplementary material for: Multi-cohort analysis of host immune response identifies conserved protective and detrimental modules associated with severity across viruses
Source: Immunity. 2021 Apr 13;54(4):753–768.e5. doi: 10.1016/j.immuni.2021.03.002 (PMC7988739; doi:10.1016/j.immuni.2021.03.002)
Supplement: Table S2: Samples in three cohorts of scRNA-seq, related to Figure 2 [file mmc3.xlsx]

## Sheet: S2_scRNAseq
TableS2: Samples in three cohorts of scRNA-seq
cohort	sample	sex	age
Atlanta	cov1	F	60
Seattle	cov11-AC	M	89
Seattle	cov25-AC	F	67
Seattle	cov48-BL	M	64
Stanford	C1_B	M	60-69
Seattle	cov02-AC	M	39
Seattle	cov03-AC	M	64
Seattle	cov03-BL	M	64
Seattle	cov08-BL	M	78
Seattle	cov106-AC	F	81
Seattle	cov106-BL	F	81
Seattle	cov13-BL	F	71
Seattle	cov20-AC	M	55
Seattle	cov20-BL	M	55
Seattle	cov22-AC	F	55
Seattle	cov22-BL	F	55
Seattle	cov26-AC	M	33
Seattle	cov26-BL	M	33
Seattle	cov31-AC	M	47
Seattle	cov31-BL	M	47
Seattle	cov35-BL	M	61
Seattle	cov70-BL	M	42
Seattle	cov75-AC	M	57
Seattle	cov75-BL	M	57
Seattle	cov96-AC	M	72
Seattle	cov96-BL	M	72
Stanford	C3	M	30-39
Stanford	C4	M	30-39
Atlanta	cov2	F	75
Atlanta	cov3	M	59
Atlanta	cov4	M	48
Atlanta	flu1	M	65
Atlanta	rsv1	F	70
Atlanta	rsv2	F	81
Seattle	cov02-BL	M	39
Seattle	cov04-AC	M	76
Seattle	cov04-BL	M	76
Seattle	cov05-AC	M	75
Seattle	cov05-BL	M	75
Seattle	cov06-BL	M	26
Seattle	cov07-AC	M	57
Seattle	cov07-BL	M	57
Seattle	cov09-AC	F	65
Seattle	cov09-BL	F	65
Seattle	cov105-BL	F	27
Seattle	cov111-AC	M	28
Seattle	cov111-BL	M	28
Seattle	cov115-BL	M	69
Seattle	cov117-AC	M	39
Seattle	cov117-BL	M	39
Seattle	cov121-AC	F	86
Seattle	cov121-BL	F	86
Seattle	cov124-BL	M	48
Seattle	cov125-BL	M	50
Seattle	cov12-AC	F	73
Seattle	cov12-BL	F	73
Seattle	cov130-BL	M	44
Seattle	cov133-AC	F	63
Seattle	cov133-BL	F	63
Seattle	cov136-BL	F	42
Seattle	cov137-AC	M	53
Seattle	cov137-BL	M	53
Seattle	cov13-AC	F	71
Seattle	cov142-AC	M	64
Seattle	cov142-BL	M	64
Seattle	cov14-BL	M	76
Seattle	cov15-AC	F	67
Seattle	cov15-BL	F	67
Seattle	cov16-AC	M	37
Seattle	cov16-BL	M	37
Seattle	cov25-BL	F	67
Seattle	cov27-AC	F	38
Seattle	cov29-AC	F	66
Seattle	cov29-BL	F	66
Seattle	cov30-BL	F	86
Seattle	cov32-AC	M	63
Seattle	cov32-BL	M	63
Seattle	cov33-AC	F	88
Seattle	cov33-BL	F	88
Seattle	cov36-AC	M	51
Seattle	cov41-AC	M	65
Seattle	cov41-BL	M	65
Seattle	cov44-AC	F	82
Seattle	cov44-BL	F	82
Seattle	cov45-BL	F	48
Seattle	cov47-AC	M	61
Seattle	cov47-BL	M	61
Seattle	cov51-AC	M	34
Seattle	cov51-BL	M	34
Seattle	cov52-AC	F	89
Seattle	cov52-BL	F	89
Seattle	cov53-AC	M	86
Seattle	cov53-BL	M	86
Seattle	cov55-BL	F	67
Seattle	cov59-BL	F	82
Seattle	cov62-AC	F	77
Seattle	cov62-BL	F	77
Seattle	cov71-BL	F	80
Seattle	cov72-AC	F	84
Seattle	cov72-BL	F	84
Seattle	cov73-BL	F	55
Seattle	cov79-AC	F	83
Seattle	cov79-BL	F	83
Seattle	cov80-AC	M	66
Seattle	cov80-BL	M	66
Seattle	cov86-AC	M	71
Seattle	cov86-BL	M	71
Seattle	cov87-AC	M	56
Seattle	cov87-BL	M	56
Seattle	cov90-AC	F	69
Seattle	cov90-BL	F	69
Seattle	cov91-BL	M	81
Stanford	C1_A	M	60-69
Stanford	C2	M	40-49
Stanford	C5	M	50-59
Atlanta	cov5	F	53
Atlanta	cov6	F	75
Atlanta	cov7	F	47
Atlanta	flu2	F	75
Seattle	cov01-AC	F	77
Seattle	cov01-BL	F	77
Seattle	cov06-AC	M	26
Seattle	cov104-BL	F	32
Seattle	cov10-BL	F	40
Seattle	cov115-AC	M	69
Seattle	cov11-BL	M	89
Seattle	cov125-AC	M	50
Seattle	cov130-AC	M	44
Seattle	cov136-AC	F	42
Seattle	cov17-AC	M	57
Seattle	cov17-BL	M	57
Seattle	cov18-AC	M	69
Seattle	cov18-BL	M	69
Seattle	cov19-AC	M	81
Seattle	cov19-BL	M	81
Seattle	cov23-AC	F	71
Seattle	cov23-BL	F	71
Seattle	cov24-BL	F	61
Seattle	cov28-AC	M	64
Seattle	cov28-BL	M	64
Seattle	cov30-AC	F	86
Seattle	cov34-BL	M	30
Seattle	cov40-BL	F	76
Seattle	cov43-AC	M	75
Seattle	cov43-BL	M	75
Seattle	cov49-AC	M	82
Seattle	cov49-BL	M	82
Seattle	cov50-AC	F	89
Seattle	cov50-BL	F	89
Seattle	cov59-AC	F	82
Seattle	cov69-BL	M	61
Seattle	cov73-AC	F	55
Seattle	cov91-AC	M	81
Seattle	cov93-BL	M	66
Seattle	cov98-AC	F	50
Seattle	cov98-BL	F	50
Stanford	C7	M	20-29
Seattle	cov101-BL	F	19
Seattle	cov105-AC	F	27
Seattle	cov10-AC	F	40
Seattle	cov70-AC	M	42
Seattle	cov71-AC	F	80
Seattle	cov76-BL	F	47
Seattle	cov83-AC	F	42
Seattle	cov83-BL	F	42
Atlanta	cov8	M	80
Atlanta	cov9	F	80
Seattle	cov100-AC	F	32
Seattle	cov100-BL	F	32
Seattle	cov101-AC	F	19
Seattle	cov102-AC	F	55
Seattle	cov102-BL	F	55
Seattle	cov103-AC	F	25
Seattle	cov103-BL	F	25
Seattle	cov104-AC	F	32
Seattle	cov107-AC	M	71
Seattle	cov107-BL	M	71
Seattle	cov108-AC	M	57
Seattle	cov108-BL	M	57
Seattle	cov109-AC	F	36
Seattle	cov109-BL	F	36
Seattle	cov110-AC	F	41
Seattle	cov110-BL	F	41
Seattle	cov112-AC	M	32
Seattle	cov112-BL	M	32
Seattle	cov113-AC	F	33
Seattle	cov113-BL	F	33
Seattle	cov114-AC	F	32
Seattle	cov114-BL	F	32
Seattle	cov116-AC	F	27
Seattle	cov116-BL	F	27
Seattle	cov119-AC	F	53
Seattle	cov119-BL	F	53
Seattle	cov120-AC	F	26
Seattle	cov120-BL	F	26
Seattle	cov122-AC	F	53
Seattle	cov122-BL	F	53
Seattle	cov123-AC	F	42
Seattle	cov123-BL	F	42
Seattle	cov124-AC	M	48
Seattle	cov126-AC	F	36
Seattle	cov126-BL	F	36
Seattle	cov127-AC	M	63
Seattle	cov127-BL	M	63
Seattle	cov128-AC	F	62
Seattle	cov128-BL	F	62
Seattle	cov131-AC	F	55
Seattle	cov131-BL	F	55
Seattle	cov132-AC	F	37
Seattle	cov132-BL	F	37
Seattle	cov134-AC	F	28
Seattle	cov134-BL	F	28
Seattle	cov135-AC	F	50
Seattle	cov135-BL	F	50
Seattle	cov24-AC	F	61
Seattle	cov34-AC	M	30
Seattle	cov39-AC	F	38
Seattle	cov39-BL	F	38
Seattle	cov40-AC	F	76
Seattle	cov42-AC	F	60
Seattle	cov42-BL	F	60
Seattle	cov45-AC	F	48
Seattle	cov56-AC	F	61
Seattle	cov56-BL	F	61
Seattle	cov57-AC	F	39
Seattle	cov57-BL	F	39
Seattle	cov58-AC	F	63
Seattle	cov58-BL	F	63
Seattle	cov60-AC	F	39
Seattle	cov60-BL	F	39
Seattle	cov61-AC	F	61
Seattle	cov61-BL	F	61
Seattle	cov63-AC	F	81
Seattle	cov63-BL	F	81
Seattle	cov66-AC	M	53
Seattle	cov66-BL	M	53
Seattle	cov67-AC	F	41
Seattle	cov67-BL	F	41
Seattle	cov68-AC	F	66
Seattle	cov68-BL	F	66
Seattle	cov69-AC	M	61
Seattle	cov74-AC	F	30
Seattle	cov74-BL	F	30
Seattle	cov76-AC	F	47
Seattle	cov77-AC	F	51
Seattle	cov77-BL	F	51
Seattle	cov78-AC	F	58
Seattle	cov78-BL	F	58
Seattle	cov81-AC	M	23
Seattle	cov81-BL	M	23
Seattle	cov82-AC	F	60
Seattle	cov82-BL	F	60
Seattle	cov88-AC	M	24
Seattle	cov88-BL	M	24
Seattle	cov92-AC	F	75
Seattle	cov92-BL	F	75
Seattle	cov93-AC	M	66
Seattle	cov94-AC	F	38
Seattle	cov94-BL	F	38
Seattle	cov97-AC	F	26
Seattle	cov97-BL	F	26
Atlanta	hd1	F	84
Atlanta	hd2	F	68
Atlanta	hd3	M	38
Atlanta	hd4	M	90
Atlanta	hd5	F	70
Seattle	h1	NA	NA
Seattle	h2	NA	NA
Seattle	h3	NA	NA
Seattle	h4	NA	NA
Seattle	h5	NA	NA
Seattle	h6	NA	NA
Seattle	1053BW	NA	NA
Seattle	1193BW	NA	NA
Seattle	2773BW	NA	NA
Seattle	2982BW	NA	NA
Seattle	3126BW	NA	NA
Seattle	3283BW	NA	NA
Seattle	3577BW	NA	NA
Seattle	5046BW	NA	NA
Seattle	6130BW	NA	NA
Seattle	7541BW	NA	NA
Stanford	H1a	F	40-49
Stanford	H2a	M	40-49
Stanford	H3a	F	30-39
Stanford	H4a	M	40-49
Stanford	H5a	M	40-49
Stanford	H6a	M	30-39
Seattle	cov36-BL	M	51
